# Supplementary material for: SIRT1 Activation Enhancing 8,3′-Neolignans from the Twigs of Corylopsis coreana Uyeki
Source: Plants (Basel). 2021 Aug 16;10(8):1684. doi: 10.3390/plants10081684 (PMC8398912; doi:10.3390/plants10081684)
Supplement: Supplementary file 1 [file plants-10-01684-s001.zip]

Archive with 1 entries (1 files):
- plants-1322929-SI.pdf
